# Supplementary material for: Novel Insights on Clinical Outcomes Using Integrated Shotgun Metagenomic Profiling of the Gut Microbiome, Resistome, and Host Immune-Inflammatory Response in Hospitalized Patients with Decompensated Cirrhosis
Source: Pathogens. 2026 Feb 24;15(3):241. doi: 10.3390/pathogens15030241 (PMC13029280; doi:10.3390/pathogens15030241)
Supplement: Supplementary file 1 [file pathogens-15-00241-s001.zip]

Archive with 1 entries (1 files):
- pathogens-4127156-supplementary.pdf
